# Supplementary material for: Investigating Polyhydroxyalkanoate Synthesis for Insights into Drug Resistance in Xanthomonas oryzae pv. oryzae
Source: Int J Mol Sci. 2025 Feb 13;26(4):1601. doi: 10.3390/ijms26041601 (PMC11855620; doi:10.3390/ijms26041601)
Supplement: Supplementary file 1 [file ijms-26-01601-s001.zip]

Archive with 1 entries (1 files):
- ijms-3450190-supplementary.pdf
